# Supplementary material for: Molecular Orientation Behavior of Lyotropic Liquid Crystal–Carbon Dot Hybrids in Microfluidic Confinement
Source: Int J Mol Sci. 2024 May 18;25(10):5520. doi: 10.3390/ijms25105520 (PMC11122583; doi:10.3390/ijms25105520)
Supplement: Supplementary file 1 [file ijms-25-05520-s001.zip]

Archive with 1 entries (1 files):
- ijms-2979081-supplementary.pdf
